# Supplementary material for: Identification of Uncaria rhynchophylla in the Potential Treatment of Alzheimer’s Disease by Integrating Virtual Screening and In Vitro Validation
Source: Int J Mol Sci. 2023 Oct 22;24(20):15457. doi: 10.3390/ijms242015457 (PMC10607254; doi:10.3390/ijms242015457)
Supplement: Supplementary file 1 [file ijms-24-15457-s001.zip]

Archive with 1 entries (1 files):
- ijms-2615478-Supplementary.pdf
